# Supplementary material for: Pilot Demonstration of Reclaiming Municipal Wastewater for Irrigation Using Electrodialysis Reversal: Effect of Operational Parameters on Water Quality
Source: Membranes (Basel). 2021 Apr 30;11(5):333. doi: 10.3390/membranes11050333 (PMC8147136; doi:10.3390/membranes11050333)
Supplement: Supplementary file 1 [file membranes-11-00333-s001.zip]

Archive with 1 entries (1 files):
- membranes-1196665-supplementary.pdf
